# Supplementary material for: Association between Depression, Anxiety Symptoms and Gut Microbiota in Chinese Elderly with Functional Constipation
Source: Nutrients. 2022 Nov 25;14(23):5013. doi: 10.3390/nu14235013 (PMC9740187; doi:10.3390/nu14235013)
Supplement: Supplementary file 1 [file nutrients-14-05013-s001.zip]

Archive with 1 entries (1 files):
- nutrients-1989860-supplementary.pdf
